# Supplementary material for: TRIM56 Promotes Antiviral Responses Downstream of TLR4
Source: Viruses. 2026 Jul 19;18(7):792. doi: 10.3390/v18070792 (PMC13431572; doi:10.3390/v18070792)
Supplement: Supplementary file 1 [file viruses-18-00792-s001.zip]

Archive with 1 entries (1 files):
- viruses-4438039-supplementary.pdf
